# Supplementary material for: SPIN90 Deficiency Ameliorates Amyloid β Accumulation by Regulating APP Trafficking in AD Model Mice
Source: Int J Mol Sci. 2022 Sep 12;23(18):10563. doi: 10.3390/ijms231810563 (PMC9504172; doi:10.3390/ijms231810563)
Supplement: Supplementary file 1 [file ijms-23-10563-s001.zip]

Archive with 4 entries (4 files):
- movie S1_Axon in KO.mp4
- movie S2_dendrite in KO.mp4
- movie S3_cotrafficking.mp4
- Supplementary_Material_revision2_final.pdf
